# Supplementary material for: Effect of Obstructive Sleep Apnea and CPAP Treatment on the Bioavailability of Erythrocyte and Plasma Nitric Oxide
Source: Int J Environ Res Public Health. 2022 Nov 9;19(22):14719. doi: 10.3390/ijerph192214719 (PMC9690918; doi:10.3390/ijerph192214719)
Supplement: Supplementary file 1 [file ijerph-19-14719-s001.zip]

Archive with 1 entries (1 files):
- ijerph-1959685-supplementary.pdf
